# Supplementary material for: Effects of Cannabidiol Supplementation on Skeletal Muscle Regeneration after Intensive Resistance Training
Source: Nutrients. 2021 Aug 30;13(9):3028. doi: 10.3390/nu13093028 (PMC8469280; doi:10.3390/nu13093028)
Supplement: Supplementary file 1 [file nutrients-13-03028-s001.zip]

Archive with 1 entries (1 files):
- nutrients-1347771-supplementary.pdf
